# Supplementary material for: Novel compound heterozygous mutation in STAMBP causes a neurodevelopmental disorder by disrupting cortical proliferation
Source: Front Neurosci. 2022 Aug 10;16:963813. doi: 10.3389/fnins.2022.963813 (PMC9399766; doi:10.3389/fnins.2022.963813)
Supplement: Supplementary file 7 [file Data_Sheet_1.XLSX]

## Sheet: For Figure 3A
Time points	Cortex	Hippocampus	Cerebellum
8 pcw	2.3568	2.4841	2.4405
12 pcw	2.00406	2.3135	2.5476
16 pcw	2.2427	2.1057	2.249
24 pcw	2.18524	2.5382	2.5902
37 pcw	2.08172	2.2142	2.3859
4 mos	2.3173	2.117	2.4555
1 yrs	2.06466	2.3676	2.3189
8 yrs	2.79515	2.7612	2.3237
13 yrs	2.28681	2.2562	2.3194
21 yrs	2.32854	2.3129	2.2744
30 yrs	2.23874	2.4165	2.3378
40 yrs	2.60127	2.3829	2.4728

## Sheet: For Figure 3D
Time points	Normalized Expression of STAMBP
D0	0.991021	1.01655	0.978387
D6	0.860465	0.837209	0.775194
D10	0.765194	0.782946	0.800698
D16	0.72093	0.786822	0.856589
D22	0.705426	0.72093	0.77907
D29	0.717054	0.728682	0.782946

## Sheet: For Figure 4B
Groups	Experiment1	Experiment2	Experiment3
Control	0.761617	0.71617	0.671617
KO	0.158364	0.198364	0.218364

## Sheet: For Figure 4D
Time points	Groups	Surface area (μm2)
Day6	Control	27532	25732	26362	28661	25142	26532	26632	26446	25854	29632	26446	28532
	KO	27528	26372	26558	27971	24142	26532	23632	26244	22632	25632	25446	23726
Day10	Control	54676.2	55090.9	47147.8	49998.3	52705.9	51592.8	52790.7	58491.1	46415.6	48127.4	55388.7	52211.7	53575.9	56597.8	57574	59707.9	60289	61552.5	68397.1	61235.8	63806.8	57428.3	52537.5	57131.2	56054.3	63714.5	58152	53814.2	61575.8	57499.3	59687.7	58356.9
	KO	44256.7	34411.2	36737.4	36885.5	43829.8	39051.8	33967	54109.3	34483.5	38220	39644.7	42598	34215.8	36955.8	32806.9	35044.3	32792.1	33179.4	37922.2	34687.3	37283	34829.3	35943.8	36884.8	36651.6	35447.9	34483.5	36529.9	33778.1	34983.5	36929.9	39778.1
Day14	Control	103450	104018	95356.3	91677.9	95494.5	97018.7	95729.4	93670.9	100875	94305.7	94426.4	106467	118977	91918.9	112178	88382.6	114440	115479	107767	116467	118977	91918.9	122178	88382.6	104440	115679	97767.4
	KO	59323.6	52449.3	57548	50697	55097	53974.4	54027.2	72626.1	66099.9	51015.1	55023	49733.6	55044.3	34123.2	47395.2	48046.9	39393.6	52844.8	41864.5	45589.2	33630.7	35666.6	43874.4	36289.2	37030.5	42192.7	37842.8	51903.7	37665.3	33856.1	41031
Day21	Control	136740	181868	168937	144864	176845	165686	171372	166399	143563	132426	177870	164955	145443	142230	156403	162451	155137	137311	173092	133348	161044	162536
	KO	130620	162698	140756	169605	131306	143108	147559	145360	142904	144116	145968	121653	69427.7	50995.5	99019.1	95671	57490.2	95453.6	74318.9	93204.4	63412.3	54340.5	62996.6	62490.9	59923.3	82583.8	64498.4
Day28	Control	312022	266378	303067	264536	203490	289893	302069	269079	325435	287095	312506	298256	271592	275380	284512	294512
	KO	253895	225806	234664	253177	265566	232320	307615	255956	236129	273085	320098	275073	258227	249952	171832	181832	191832	185832
Day42	Control	437652	356729	331665	518312	497004	500522	487903
	KO	305306	340614	374278	309295	334184

## Sheet: For Figure 4F
Groups	SOX2+/DAPI area (%)
Control	65151.1	19424.4	25491.7	18082.4	19537.4	55474	55688.3	32974.2	18639.7	45249.4	10039.1	13683	6344.7	28712.4	5285.43	12067.5	7220.19	12515	4450.82	40072.2	12273.2	22126.6	29380.6
STAMBP-/-	28431.4	27416.4	14529	28411.3	25711.2	21448.9	42393.1	17597.5	41837.6	16767.2	57132.3	4321.43	6129.37	10805.5	7803.09	4478.82	2144.62	9312.34	6977.17	6510.46	9962.25	5542.82	10339	2526.94	8662.64

## Sheet: For Figure 4G
Groups	Ki67+/DAPI area (%)
Control	21.5687	13.782	9.93913	25.4967	31.6762	20.9729	14.6333	11.5548	9.24311	26.7668	17.1282
STAMBP-/-	13.0606	5.22671	17.0273	12.5259	11.0529	16.2002	11.2239	16.7207	19.7999	9.22381	5.29901

## Sheet: For Figure 4H
Groups	PH3+/DAPI area (%)
Control	5.90906	6.33047	5.79537	7.3747	5.6412	7.40966	4.49631	7.06169	6.90336
KO	4.87105	2.11056	3.66352	3.44688	2.57709	2.73143	1.65071

## Sheet: For Figure 4I
Groups	CC3+/DAPI area (%)
Control	2.96223	2.38397	2.3716	0.808654	1.44586	1.53741	1.28697	2.65759	2.17278
STAMBP-/-	2.14565	1.36917	1.7851	1.62204	2.83878	1.88191	1.7898	1.25479	1.78672

## Sheet: For Figure 5D
Groups	Surface area (μm2)
Control	243591	260366	327362	363440	232662	235081	232371	249829	182769	215291	257695	185096	209144	252080	202082	246890	272024	262685	424555	427854	381259	433202	391917	410228	389807	445762
KO	159829	147915	127207	121751	85682.1	144319	87239.1	86198.3	154771	135383	194187	248566	161329	166104	146152	154936	165452	197992	115058	59399.7	164909	76657	112869	73350.1	105716	107517
KO+STAMBPWT	331825	292200	310121	206322	169791	190938	183534	264045	176208	196298	195193	319460	326428	287063	228518	238662	208981	178280	381106	320815	230986	215039	122346	160727	144683	218546	146690	203347	330208
KO+STAMBPG307E	296889	253236	148432	136269	217110	150106	160715	113853	138440	148717	138618	128879	195182	210388	205451	206595	188050	321362	402957	190202	200420	172331	130812	124523	126664	263566	133225	145728	113216	201238	99263.4	86200.3
KO+STAMBPT313I	192627	194929	140760	177467	122959	154384	131816	168771	138166	158796	159057	187649	120825	210572	198012	286089	299885	223714	315506	219080	271110	188040	236556	112771	143692	72266.1	118540	89507.2	188041	88448.5	131578	85198.4	112591	92205.6	124621

## Sheet: For Figure 5F
Groups	Ki67+/DAPI area (%)
Control	42.0879	53.159	34.7117	31.5354	37.6951	43.6007	56.0722
KO	43.3103	35.0104	8.80338	13.2294	21.4766
KO+STAMBPWT	63.2427	57.8086	59.67	50.3252	35.1383	43.9624
KO+STAMBPG307E	33.3326	33.9406	24.3029	23.3351	20.4238	18.928	18.0065
KO+STAMBPT313I	38.0208	31.2434	12.5072	21.0535	12.1992

[truncated: 3 more sheets: For Figure 5G, For Figure 5H, For Figure S1B]
